# Supplementary material for: Underlying Ossification Phenotype in a Murine Model of Metastatic Synovial Sarcoma
Source: Int J Mol Sci. 2020 Apr 10;21(7):2636. doi: 10.3390/ijms21072636 (PMC7177647; doi:10.3390/ijms21072636)
Supplement: Supplementary file 1 [file ijms-21-02636-s001.zip]

Archive with 1 entries (1 files):
- ijms-740072-supplementary.xlsx
