# Supplementary material for: Underlying Ossification Phenotype in a Murine Model of Metastatic Synovial Sarcoma
Source: Int J Mol Sci. 2020 Apr 10;21(7):2636. doi: 10.3390/ijms21072636 (PMC7177647; doi:10.3390/ijms21072636)
Supplement: Supplementary file 1 [file ijms-21-02636-s001.zip › ijms-740072-supplementary.xlsx]

## Sheet: Non-meta vs Meta
Associated Gene Name	Description	FPKM Nonmetastatic0	FPKM Nonmetastatic1	FPKM Nonmetastatic2	FPKM Nonmetastatic3	FPKM Nonmetastatic4	FPKM Nonmetastatic5	FPKM Metastatic0	FPKM Metastatic1	FPKM Metastatic2	FPKM Metastatic3	FPKM Metastatic4	Lg2Rto Nonmetastatic:Metastatic	AdjP Nonmetastatic:Metastatic
Cd44	CD44 antigen [Source:MGI Symbol;Acc:MGI:88338]	7.36941	2.68929	2.1408	4.78945	3.55273	2.38756	23.5503	26.3336	10.4481	14.6197	33.2981	-2.77565	124.99
Ptn	pleiotrophin [Source:MGI Symbol;Acc:MGI:97804]	59.1206	160.461	144	62.6594	80.0516	44.2145	8.64913	7.8801	2.31477	5.15082	15.1155	3.1533	104.707
H2afy2	H2A histone family, member Y2 [Source:MGI Symbol;Acc:MGI:3037658]	11.0637	24.5868	20.9338	15.227	22.2964	15.6758	3.92223	4.44316	1.62511	3.0969	1.3987	2.29021	98.9929
Csf1r	colony stimulating factor 1 receptor [Source:MGI Symbol;Acc:MGI:1339758]	30.6949	7.24543	7.53034	13.5745	16.209	3.35822	76.445	90.9805	55.0972	139.252	186.062	-3.30721	95.3882
Sox2	SRY (sex determining region Y)-box 2 [Source:MGI Symbol;Acc:MGI:98364]	9.68061	21.4226	20.2261	39.2344	31.6364	40.9839	2.07643	2.48835	0.423113	0.249223	0.0257951	4.09736	78.9411
Alcam	activated leukocyte cell adhesion molecule [Source:MGI Symbol;Acc:MGI:1313266]	17.5993	20.2653	38.9287	19.9426	46.8479	47.0302	7.92784	8.10103	3.18257	7.03215	5.10874	1.96512	69.2203
Alpl	alkaline phosphatase, liver/bone/kidney [Source:MGI Symbol;Acc:MGI:87983]	0.517338	2.71103	2.61589	2.19962	0.489033	0.56235	35.3788	40.7354	7.34647	5.90461	28.8999	1.96512	69.2203
Col6a1	collagen, type VI, alpha 1 [Source:MGI Symbol;Acc:MGI:88459]	67.3245	35.9236	27.9054	45.9925	58.1404	64.5177	137.006	163.203	47.1138	140.752	179.385	-1.71971	63.9487
Cebpb	CCAAT/enhancer binding protein (C/EBP), beta [Source:MGI Symbol;Acc:MGI:88373]	6.47384	2.14362	1.06141	8.25765	3.20124	2.26193	16.7383	18.3584	18.0753	16.3309	17.9095	-2.4818	61.3247
Fgfr2	fibroblast growth factor receptor 2 [Source:MGI Symbol;Acc:MGI:95523]	14.3706	32.1974	35.1253	21.2996	28.4832	33.539	9.13756	10.2084	4.17128	6.64404	9.69938	1.446	57.5954
Bmp6	bone morphogenetic protein 6 [Source:MGI Symbol;Acc:MGI:88182]	2.94351	0.581634	0.345595	0.736189	0.625812	2.35265	4.7197	5.68752	3.1921	11.6596	12.3075	-2.82827	55.7316
Ptgs2	prostaglandin-endoperoxide synthase 2 [Source:MGI Symbol;Acc:MGI:97798]	0.067147	0.016917	0.184281	0.071374	0.0140014	0	0.80749	0.78546	0.5144	0.197069	0.305955	-3.20236	45.2786
Dmp1	dentin matrix protein 1 [Source:MGI Symbol;Acc:MGI:94910]	0	0.126969	0.150885	0.160708	0.0840696	0.0273908	1.0909	0.553794	1.14882	0.197211	0.390376	-3.00459	44.6766
Tyrobp	TYRO protein tyrosine kinase binding protein [Source:MGI Symbol;Acc:MGI:1277211]	72.507	10.8113	15.875	38.7978	84.955	4.95948	172.907	184.721	105.618	139.454	748.407	-2.93894	43.6277
Col12a1	collagen, type XII, alpha 1 [Source:MGI Symbol;Acc:MGI:88448]	8.92969	8.56189	19.181	11.4377	1.43935	1.36965	26.2261	27.5786	34.3834	97.2335	31.4688	-2.59503	37.1646
Myc	myelocytomatosis oncogene [Source:MGI Symbol;Acc:MGI:97250]	4.09555	3.5856	1.99255	4.35337	1.3237	3.28327	6.89526	8.14802	3.52014	5.30881	4.5487	-1.19485	28.4593
Sost	sclerostin [Source:MGI Symbol;Acc:MGI:1921749]	1.41384	3.12101	1.67974	1.93223	0.336929	3.47622	0.323856	0.357978	0.528349	1.08676	3.15973	-1.02017	23.7132
Col6a2	collagen, type VI, alpha 2 [Source:MGI Symbol;Acc:MGI:88460]	52.7579	37.6614	25.6921	45.1403	30.9269	49.3034	60.6124	72.1817	21.9505	69.468	75.0861	-0.891969	21.1568
Fgf2	fibroblast growth factor 2 [Source:MGI Symbol;Acc:MGI:95516]	1.15848	1.28421	1.34883	1.92921	0.289879	0.629638	4.22591	3.44947	2.53981	2.75779	0.598244	-1.58705	20.263
H2afv	H2A histone family, member V [Source:MGI Symbol;Acc:MGI:1924855]	62.9463	64.1641	49.1757	75.2837	78.7531	40.1372	30.7808	31.1292	27.2152	18.624	34.3867	0.735767	19.7664
Col11a1	collagen, type XI, alpha 1 [Source:MGI Symbol;Acc:MGI:88446]	1.14798	0.871328	2.43635	0.91905	1.99986	0.071081	2.88339	2.07071	6.88571	6.4683	0.807793	-1.97701	19.2918
Col6a3	collagen, type VI, alpha 3 [Source:MGI Symbol;Acc:MGI:88461]	18.1499	17.5408	11.6848	44.0971	2.56509	48.4948	59.3274	66.5498	41.7339	54.1779	69.2381	-1.56717	19.2585
Col2a1	collagen, type II, alpha 1 [Source:MGI Symbol;Acc:MGI:88452]	215.376	1182.81	552.099	207.487	135.523	410.533	132.652	173.51	44.6516	166.677	20.8587	-1.20855	17.4288
Msx2	msh homeobox 2 [Source:MGI Symbol;Acc:MGI:97169]	23.0555	11.8572	10.1258	13.1648	23.3621	7.81876	6.47318	9.75979	1.21048	4.05432	1.08525	1.37601	17.2063
Col1a1	collagen, type I, alpha 1 [Source:MGI Symbol;Acc:MGI:88467]	838.258	996.905	500.835	2706.38	253.121	264.186	1523.25	1895.82	1716.53	7099.99	607.77	-1.74776	16.0104
Col8a1	collagen, type VIII, alpha 1 [Source:MGI Symbol;Acc:MGI:88463]	22.6833	25.9739	42.2584	27.6859	7.60872	8.90962	29.0138	32.1721	32.767	34.4053	70.1284	-1.14973	15.1594
H1fx	H1 histone family, member X [Source:MGI Symbol;Acc:MGI:2685307]	20.5824	34.9444	11.3825	18.1853	7.16216	5.91393	8.82866	12.0359	1.81267	3.01393	1.5531	1.25716	12.126
Cxcl12	chemokine (C-X-C motif) ligand 12 [Source:MGI Symbol;Acc:MGI:103556]	26.7778	25.3482	27.7424	53.4821	42.0444	43.643	44.3139	50.783	21.1961	43.9051	65.5569	-0.626795	11.3351
Col4a1	collagen, type IV, alpha 1 [Source:MGI Symbol;Acc:MGI:88454]	123.264	404.424	282.535	143.2	176.006	192.101	276.41	345.428	87.9946	391.742	533.364	-0.857746	10.5008
Eng	endoglin [Source:MGI Symbol;Acc:MGI:95392]	23.3982	29.9364	24.9291	18.2235	5.74084	12.2677	39.6784	46.1841	9.44227	24.1561	22.9604	-0.841532	9.9017
Nkx3-2	NK3 homeobox 2 [Source:MGI Symbol;Acc:MGI:108015]	0.893197	0.0409147	0.162071	0.819957	0.10159	0.882646	1.2206	1.49672	0.36413	1.23128	0.702974	-1.30582	9.83056
H2afj	H2A histone family, member J [Source:MGI Symbol;Acc:MGI:3606192]	21.2411	12.0456	6.26828	10.7631	18.447	9.68258	22.3395	27.1491	7.36874	10.9859	17.7266	-0.687546	9.77378
Tnfaip3	tumor necrosis factor, alpha-induced protein 3 [Source:MGI Symbol;Acc:MGI:1196377]	3.21462	2.41512	1.63288	3.49883	3.38768	1.60069	2.99774	3.1865	1.69764	2.09029	8.19203	-0.775029	9.64435
Ctnnb1	catenin (cadherin associated protein), beta 1 [Source:MGI Symbol;Acc:MGI:88276]	189.37	211.388	252.827	190.65	181.396	213.764	191.514	204.59	107.333	163.697	249.301	0.406812	8.62918
Dlx5	distal-less homeobox 5 [Source:MGI Symbol;Acc:MGI:101926]	22.6775	6.84616	8.4381	4.05214	8.72362	0.796893	4.58439	5.05875	1.35154	2.5819	0.267232	1.19655	8.38653
Msx1	msh homeobox 1 [Source:MGI Symbol;Acc:MGI:97168]	181.717	90.7713	45.1807	21.0295	122.234	23.4094	51.4453	61.5324	13.1417	27.3075	22.204	0.843459	6.91655
Cd63	CD63 antigen [Source:MGI Symbol;Acc:MGI:99529]	71.7736	61.5215	37.228	103.969	102.006	37.9093	45.9956	44.9536	57.8782	121.03	148.703	-0.653407	6.40772
Col5a1	collagen, type V, alpha 1 [Source:MGI Symbol;Acc:MGI:88457]	35.9452	52.6519	36.8944	77.6088	17.7372	110.548	56.9787	67.4655	39.2203	132.862	53.5919	-0.699813	6.40448
Phex	phosphate regulating endopeptidase homolog, X-linked [Source:MGI Symbol;Acc:MGI:107489]	32.0155	8.21079	15.7327	1.68039	0.0922079	0.204288	1.09015	1.07373	1.43768	5.24534	0.0503725	1.51879	6.27925
H1f0	H1 histone family, member 0 [Source:MGI Symbol;Acc:MGI:95893]	95.2439	108.364	97.2669	121.604	107.392	88.1598	68.3495	77.5694	47.6384	52.1218	94.4167	0.248867	5.60987
Runx2os1	runt related transcription factor 2, opposite strand 1 [Source:MGI Symbol;Acc:MGI:3641707]	1.405	0.353975	0.701081	1.30677	0.585939	0.859075	0.422403	0.747053	0.196892	0.25772	0.320094	0.735958	5.11755
Itgb1	integrin beta 1 (fibronectin receptor beta) [Source:MGI Symbol;Acc:MGI:96610]	122.258	150.787	228.511	134.7	232.075	152.735	104.683	108.832	133.483	168.653	417.016	-0.496048	4.91486
Pth1r	parathyroid hormone 1 receptor [Source:MGI Symbol;Acc:MGI:97801]	2.63183	4.93769	2.59857	8.69013	1.26104	1.12607	5.05047	5.49824	2.67849	4.10857	3.90376	-0.562451	4.2197
Dlx3	distal-less homeobox 3 [Source:MGI Symbol;Acc:MGI:94903]	11.1297	3.10966	1.31602	2.8875	3.8716	0.17201	2.66417	3.8517	0.650483	0.79984	0.120172	0.823608	3.99055
Stub1	STIP1 homology and U-Box containing protein 1 [Source:MGI Symbol;Acc:MGI:1891731]	57.6512	67.6557	51.9307	58.9813	70.0814	57.9649	48.5208	51.3992	35.938	35.3618	38.8535	0.162219	3.94309
H2afx	H2A histone family, member X [Source:MGI Symbol;Acc:MGI:102688]	36.6957	50.4089	30.4838	16.4521	26.2895	28.635	28.8442	34.6628	7.77586	14.1391	13.9648	0.36205	3.55314
Satb2	special AT-rich sequence binding protein 2 [Source:MGI Symbol;Acc:MGI:2679336]	0.615193	0.475306	0.388835	0.632122	0.427598	0.345504	0.665831	0.792319	0.536424	0.180552	0.252281	-0.378019	3.20684
Hoxa2	homeobox A2 [Source:MGI Symbol;Acc:MGI:96174]	0.516655	0.896696	1.43225	1.28142	0.957623	3.65045	2.00201	1.62792	0.25743	0.0842402	0.261571	0.504838	2.36843
Vdr	vitamin D receptor [Source:MGI Symbol;Acc:MGI:103076]	1.37864	0.707072	0.393102	1.71403	0.369608	1.0838	0.932576	1.50971	0.312797	0.517811	1.69384	-0.357932	2.28691
Sp7	Sp7 transcription factor 7 [Source:MGI Symbol;Acc:MGI:2153568]	12.5406	1.76062	1.48081	2.74741	4.85063	0.286161	3.53999	3.91933	1.35941	1.8028	0.261715	0.454782	1.93553
Col5a2	collagen, type V, alpha 2 [Source:MGI Symbol;Acc:MGI:88458]	65.0445	152.948	141.043	87.6918	14.4309	15.8512	67.1546	78.603	51.4321	146.873	44.0234	-0.327386	1.62694
Hivep3	human immunodeficiency virus type I enhancer binding protein 3 [Source:MGI Symbol;Acc:MGI:106589]	1.97325	2.06578	1.40525	1.60365	0.459398	2.07205	1.37656	1.93881	0.5441	1.17606	0.558671	0.185132	1.24118
Igf1	insulin-like growth factor 1 [Source:MGI Symbol;Acc:MGI:96432]	18.8054	13.1059	29.0621	19.1084	26.2512	96.2386	28.1376	29.9497	16.2069	19.2902	21.4504	0.190257	1.11073
H3f3b	H3 histone, family 3B [Source:MGI Symbol;Acc:MGI:1101768]	53.8432	56.5924	75.2842	80.5084	116.698	48.9765	58.1179	63.0567	33.1858	37.6998	120.326	-0.118861	0.891818
Pthlh	parathyroid hormone-like peptide [Source:MGI Symbol;Acc:MGI:97800]	30.9775	4.37224	5.32568	9.77681	15.7776	3.48989	11.7393	12.1495	4.34514	7.34284	4.4282	0.1752	0.855342
Ihh	Indian hedgehog [Source:MGI Symbol;Acc:MGI:96533]	0.113872	0.2582	0.48298	0.0605204	0.0949783	0.18567	0.239644	0.222006	0.0425538	0.167101	0.0259429	0.215867	0.764123
Runx2	runt related transcription factor 2 [Source:MGI Symbol;Acc:MGI:99829]	7.06729	5.10762	5.04236	6.48324	3.70878	2.24135	7.79856	8.53654	2.89984	2.37906	0.652648	-0.14981	0.73801
H2afz	H2A histone family, member Z [Source:MGI Symbol;Acc:MGI:1888388]	1.48807	1.618	6.13564	2.28936	7.80626	3.49048	2.91972	2.88726	2.10728	1.37915	7.31566	-0.129676	0.616217
Nfatc1	nuclear factor of activated T cells, cytoplasmic, calcineurin dependent 1 [Source:MGI Symbol;Acc:MGI:102469]	9.18817	10.1458	8.69338	17.4645	13.228	15.9171	14.3462	16.1123	6.79726	7.67979	7.12828	-0.0678817	0.568646
H3f3a	H3 histone, family 3A [Source:MGI Symbol;Acc:MGI:1097686]	10.2019	8.12081	11.2113	11.3715	20.3624	10.5717	8.71206	9.7232	6.31942	4.5048	21.0177	-0.0835467	0.541905
H2afy	H2A histone family, member Y [Source:MGI Symbol;Acc:MGI:1349392]	13.503	16.8192	15.2697	12.6702	8.06779	15.8325	13.7325	15.279	7.44309	9.42279	10.0527	-0.0485372	0.516504
Fgf18	fibroblast growth factor 18 [Source:MGI Symbol;Acc:MGI:1277980]	6.56219	12.3995	7.83533	11.584	3.37199	2.42017	7.68012	11.1322	2.62744	7.79542	2.82988	-0.10067	0.495055
Jun	jun proto-oncogene [Source:MGI Symbol;Acc:MGI:96646]	30.3575	63.5156	26.8356	51.9032	11.8599	30.9364	29.2161	33.1022	30.8552	35.1818	16.1577	-0.0859824	0.493622
Col3a1	collagen, type III, alpha 1 [Source:MGI Symbol;Acc:MGI:88453]	373.339	980.607	726.984	338.56	33.6845	58.6976	317.343	361.84	294.573	701.088	48.9826	-0.117706	0.381582
Ibsp	integrin binding sialoprotein [Source:MGI Symbol;Acc:MGI:96389]	0.538085	0.338912	0.906184	6.75626	0.813458	0.0731128	4.85314	1.74047	10.6824	0.197402	0.0306473	-1.40448	0

## Sheet: Supplmental Table 1
Associated Gene Name	Description	FPKM Metastatic0	FPKM Metastatic1	FPKM Metastatic2	FPKM Metastatic3	FPKM Metastatic4	FPKM Muscle0	FPKM Muscle1	FPKM Muscle2	Lg2Rto Metastatic:Muscle	AdjP Metastatic:Muscle
Col2a1	collagen, type II, alpha 1 [Source:MGI Symbol;Acc:MGI:88452]	131.474	171.224	44.5345	165.976	20.7359	0	0	0.0644996	9.85401	297.287
Fgfr2	fibroblast growth factor receptor 2 [Source:MGI Symbol;Acc:MGI:95523]	9.0564	10.0739	4.16034	6.61613	9.64231	0.129282	0.278944	0.17375	3.95401	266.971
Msx1	msh homeobox 1 [Source:MGI Symbol;Acc:MGI:97168]	50.9884	60.7218	13.1073	27.1928	22.0734	0.21156	0.45647	0.249959	5.30832	230.047
Col1a1	collagen, type I, alpha 1 [Source:MGI Symbol;Acc:MGI:88467]	1509.72	1870.84	1712.03	7070.17	604.194	11.0814	13.6473	8.58107	6.26815	193.661
Col6a3	collagen, type VI, alpha 3 [Source:MGI Symbol;Acc:MGI:88461]	58.8005	65.6731	41.6245	53.9503	68.8307	6.54882	9.12455	6.00993	1.67028	193.269
Csf1r	colony stimulating factor 1 receptor [Source:MGI Symbol;Acc:MGI:1339758]	75.766	89.782	54.9527	138.667	184.967	3.50642	4.9197	3.46652	3.39636	162.55
Alcam	activated leukocyte cell adhesion molecule [Source:MGI Symbol;Acc:MGI:1313266]	7.85743	7.99431	3.17422	7.00261	5.07868	0.262885	0.212704	0.258186	3.26348	177.181
Cd44	CD44 antigen [Source:MGI Symbol;Acc:MGI:88338]	23.3412	25.9867	10.4207	14.5583	33.1022	1.04983	1.37101	1.07105	2.81022	153.366
Tyrobp	TYRO protein tyrosine kinase binding protein [Source:MGI Symbol;Acc:MGI:1277211]	171.371	182.287	105.341	138.868	744.004	2.48937	3.58077	2.57355	4.96652	145.297
Col8a1	collagen, type VIII, alpha 1 [Source:MGI Symbol;Acc:MGI:88463]	28.7561	31.7483	32.6811	34.2607	69.7158	1.2094	2.66875	1.28819	3.17066	139.121
Pth1r	parathyroid hormone 1 receptor [Source:MGI Symbol;Acc:MGI:97801]	5.00561	5.42581	2.67147	4.09132	3.88079	0.113044	0.243908	0.311644	2.84535	95.7374
Col6a2	collagen, type VI, alpha 2 [Source:MGI Symbol;Acc:MGI:88460]	60.074	71.2308	21.8929	69.1762	74.6443	4.14827	6.82807	4.85803	2.11671	81.3554
Cxcl12	chemokine (C-X-C motif) ligand 12 [Source:MGI Symbol;Acc:MGI:103556]	43.9203	50.114	21.1406	43.7207	65.1711	5.0372	4.61909	5.40874	1.77541	78.4772
Col4a1	collagen, type IV, alpha 1 [Source:MGI Symbol;Acc:MGI:88454]	273.955	340.877	87.7638	390.097	530.226	19.7277	22.7785	18.1382	2.58872	78.3064
Col5a1	collagen, type V, alpha 1 [Source:MGI Symbol;Acc:MGI:88457]	56.4727	66.5767	39.1175	132.304	53.2766	3.27436	6.81511	3.3053	2.62248	78.2622
Pthlh	parathyroid hormone-like peptide [Source:MGI Symbol;Acc:MGI:97800]	11.635	11.9895	4.33374	7.31199	4.40215	0.350344	0.440951	0.0603653	3.33973	77.0999
Runx2	runt related transcription factor 2 [Source:MGI Symbol;Acc:MGI:99829]	7.7293	8.42408	2.89224	2.36906	0.648808	0.116511	0.114267	0.0985504	3.75371	69.2941
Cd63	CD63 antigen [Source:MGI Symbol;Acc:MGI:99529]	45.5871	44.3614	57.7264	120.521	147.828	5.1748	6.17032	3.75424	2.67958	68.0903
H2afx	H2A histone family, member X [Source:MGI Symbol;Acc:MGI:102688]	28.588	34.2062	7.75546	14.0797	13.8826	1.17259	1.63708	0.641776	2.66085	67.4673
Col5a2	collagen, type V, alpha 2 [Source:MGI Symbol;Acc:MGI:88458]	66.5581	77.5675	51.2972	146.256	43.7644	4.67465	8.28584	4.13657	2.42661	66.5969
H2afj	H2A histone family, member J [Source:MGI Symbol;Acc:MGI:3606192]	22.1411	26.7914	7.34942	10.9397	17.6223	1.43449	1.54755	1.58893	2.05998	63.9343
Col6a1	collagen, type VI, alpha 1 [Source:MGI Symbol;Acc:MGI:88459]	135.789	161.053	46.9903	140.16	178.329	13.9546	16.1841	13.0788	1.81471	63.4753
Vdr	vitamin D receptor [Source:MGI Symbol;Acc:MGI:103076]	0.924293	1.48982	0.311977	0.515636	1.68387	0	0.0178722	0	5.03612	53.4404
Eng	endoglin [Source:MGI Symbol;Acc:MGI:95392]	39.326	45.5757	9.41751	24.0546	22.8253	2.24931	3.02672	2.97548	1.94207	52.4707
Sp7	Sp7 transcription factor 7 [Source:MGI Symbol;Acc:MGI:2153568]	3.50855	3.8677	1.35584	1.79522	0.260175	0	0	0	5.98137	51.981
Myc	myelocytomatosis oncogene [Source:MGI Symbol;Acc:MGI:97250]	6.83402	8.04068	3.51091	5.28652	4.52194	0.482298	0.854799	0.819141	1.61017	51.5238
H1fx	H1 histone family, member X [Source:MGI Symbol;Acc:MGI:2685307]	8.75025	11.8774	1.80791	3.00127	1.54397	0	0	0	5.86373	49.7861
Ptn	pleiotrophin [Source:MGI Symbol;Acc:MGI:97804]	8.57231	7.77629	2.3087	5.12919	15.0266	0.648394	0.249821	0.43092	2.62629	49.615
Msx2	msh homeobox 2 [Source:MGI Symbol;Acc:MGI:97169]	6.41569	9.63121	1.20731	4.03729	1.07886	0	0.138326	0	4.56198	48.5966
Col12a1	collagen, type XII, alpha 1 [Source:MGI Symbol;Acc:MGI:88448]	25.9932	27.2153	34.2933	96.825	31.2837	4.04287	1.85597	3.07434	2.4732	48.3476
Igf1	insulin-like growth factor 1 [Source:MGI Symbol;Acc:MGI:96432]	27.8877	29.5552	16.1643	19.2092	21.3242	1.81455	5.20998	1.49486	1.68304	44.2532
Dlx3	distal-less homeobox 3 [Source:MGI Symbol;Acc:MGI:94903]	2.6405	3.80096	0.648777	0.79648	0.119465	0	0	0	5.38532	40.1719
Fgf18	fibroblast growth factor 18 [Source:MGI Symbol;Acc:MGI:1277980]	7.61191	10.9855	2.62055	7.76268	2.81323	0.0788545	0.425349	0.570648	2.66348	39.8143
Dlx5	distal-less homeobox 5 [Source:MGI Symbol;Acc:MGI:101926]	4.54368	4.99211	1.348	2.57106	0.26566	0	0	0.0680011	4.45801	37.7
H2afy2	H2A histone family, member Y2 [Source:MGI Symbol;Acc:MGI:3037658]	3.88739	4.38463	1.62084	3.08389	1.39047	0.301242	0.232133	0.311429	1.92829	32.1083
Sost	sclerostin [Source:MGI Symbol;Acc:MGI:1921749]	0.32098	0.353262	0.526964	1.0822	3.14114	0	0	0	4.79887	31.2755
Alpl	alkaline phosphatase, liver/bone/kidney [Source:MGI Symbol;Acc:MGI:87983]	35.0646	40.1988	7.3272	5.87981	28.7299	1.69423	2.75417	2.08743	1.95842	30.428
Nkx3-2	NK3 homeobox 2 [Source:MGI Symbol;Acc:MGI:108015]	1.20976	1.47701	0.363175	1.2261	0.698837	0	0	0	4.66725	30.1585
Hivep3	human immunodeficiency virus type I enhancer binding protein 3 [Source:MGI Symbol;Acc:MGI:106589]	1.36433	1.91327	0.542674	1.17112	0.555384	0.10958	0.166894	0.153268	1.56066	29.032
H3f3b	H3 histone, family 3B [Source:MGI Symbol;Acc:MGI:1101768]	57.6017	62.226	33.0988	37.5414	119.618	9.71858	11.0614	9.52698	1.23771	26.4838
Col3a1	collagen, type III, alpha 1 [Source:MGI Symbol;Acc:MGI:88453]	314.524	357.074	293.801	698.143	48.6944	20.244	54.5989	16.5164	2.14631	26.1836
Ctnnb1	catenin (cadherin associated protein), beta 1 [Source:MGI Symbol;Acc:MGI:88276]	189.813	201.895	107.052	163.009	247.834	44.8268	49.5482	38.9036	0.685017	24.1513
Sox2	SRY (sex determining region Y)-box 2 [Source:MGI Symbol;Acc:MGI:98364]	2.05799	2.45557	0.422004	0.248176	0.0256433	0	0	0.0393836	3.70774	23.2857
Tnfaip3	tumor necrosis factor, alpha-induced protein 3 [Source:MGI Symbol;Acc:MGI:1196377]	2.97112	3.14452	1.69319	2.08151	8.14383	0.71243	0.754608	0.41513	1.13413	14.772
Satb2	special AT-rich sequence binding protein 2 [Source:MGI Symbol;Acc:MGI:2679336]	0.659918	0.781881	0.535017	0.179793	0.250797	0.0827955	0.0595476	0.0570636	1.45481	14.5081
Col11a1	collagen, type XI, alpha 1 [Source:MGI Symbol;Acc:MGI:88446]	2.85778	2.04343	6.86765	6.44113	0.80304	0.625828	0.432521	0.576226	1.51183	14.4039
Phex	phosphate regulating endopeptidase homolog, X-linked [Source:MGI Symbol;Acc:MGI:107489]	1.08047	1.05959	1.43391	5.2233	0.0500761	0.178541	0.160511	0.153816	1.97997	14.0032
Stub1	STIP1 homology and U-Box containing protein 1 [Source:MGI Symbol;Acc:MGI:1891731]	48.0898	50.7221	35.8437	35.2133	38.6249	19.2015	28.6265	19.2142	-0.412406	12.4375
H2afy	H2A histone family, member Y [Source:MGI Symbol;Acc:MGI:1349392]	13.6106	15.0777	7.42357	9.38321	9.99356	5.97975	6.03583	5.54245	-0.423786	11.7852
H1f0	H1 histone family, member 0 [Source:MGI Symbol;Acc:MGI:95893]	67.7424	76.5475	47.5135	51.9028	93.8611	36.3024	39.4727	31.9872	-0.427721	11.5812
Ihh	Indian hedgehog [Source:MGI Symbol;Acc:MGI:96533]	0.237516	0.219081	0.0424422	0.166399	0.0257903	0	0	0	2.84442	10.9777
Bmp6	bone morphogenetic protein 6 [Source:MGI Symbol;Acc:MGI:88182]	4.67778	5.6126	3.18373	11.6106	12.2351	2.21378	0.879889	1.84698	0.794374	7.66694
Dmp1	dentin matrix protein 1 [Source:MGI Symbol;Acc:MGI:94910]	1.08121	0.546498	1.14581	0.196383	0.388079	0.10174	0.146345	0.14024	1.04413	6.80343
Runx2os1	runt related transcription factor 2, opposite strand 1 [Source:MGI Symbol;Acc:MGI:3641707]	0.418651	0.737212	0.196376	0.256637	0.318211	0.118182	0	0	1.4677	5.30467
Nfatc1	nuclear factor of activated T cells, cytoplasmic, calcineurin dependent 1 [Source:MGI Symbol;Acc:MGI:102469]	14.2188	15.9001	6.77944	7.64753	7.08634	2.80814	3.19249	3.41081	0.356079	4.92215
Cebpb	CCAAT/enhancer binding protein (C/EBP), beta [Source:MGI Symbol;Acc:MGI:88373]	16.5896	18.1166	18.0279	16.2623	17.8041	7.34364	9.80236	7.78499	-0.232764	4.39739
Jun	jun proto-oncogene [Source:MGI Symbol;Acc:MGI:96646]	28.9567	32.6662	30.7743	35.034	16.0626	9.12816	8.92936	10.3471	0.29779	3.48462
Itgb1	integrin beta 1 (fibronectin receptor beta) [Source:MGI Symbol;Acc:MGI:96610]	103.753	107.398	133.133	167.944	414.562	52.2015	67.6732	55.1523	0.339405	2.70651
Ptgs2	prostaglandin-endoperoxide synthase 2 [Source:MGI Symbol;Acc:MGI:97798]	0.800318	0.775113	0.513051	0.196241	0.304155	0.0677772	0.341223	0.116782	0.259877	1.32688
H2afv	H2A histone family, member V [Source:MGI Symbol;Acc:MGI:1924855]	30.5075	30.7191	27.1439	18.5458	34.1844	12.7246	11.5014	11.9105	-0.0983884	1.28663
Hoxa2	homeobox A2 [Source:MGI Symbol;Acc:MGI:96174]	1.98423	1.60647	0.256755	0.0838863	0.260032	0.540819	0.125024	0.439299	-0.252682	0.896974
H2afz	H2A histone family, member Z [Source:MGI Symbol;Acc:MGI:1888388]	2.89379	2.84922	2.10175	1.37335	7.27262	1.26487	1.76256	1.19867	-0.114905	0.672974
H3f3a	H3 histone, family 3A [Source:MGI Symbol;Acc:MGI:1097686]	8.63469	9.59511	6.30285	4.48587	20.894	3.79316	4.63968	3.83859	-0.0655509	0.429128
Fgf2	fibroblast growth factor 2 [Source:MGI Symbol;Acc:MGI:95516]	4.18837	3.40403	2.53315	2.7462	0.594723	1.03943	1.00922	1.34322	-0.0702061	0.357095
Ibsp	integrin binding sialoprotein [Source:MGI Symbol;Acc:MGI:96389]	4.81004	1.71755	10.6544	0.196573	0.030467	0	0	0.0935837	3.6917	0

## Sheet: Supplemental Table 2
		Metastatic vs Nonmetastatic		Metastatic vs Muscle
		Independent	Shared		Independent
		Bmp6	Alcam	Alcam	Cd63
		Cebpb	Alpl	Alpl	Col3a1
		Dmp1	Cd44	Cd44	Col4a1
		Fgf2	Col11a1	Col11a1	Col5a1
		H2afv	Col12a1	Col12a1	Col5a2
		Ptgs2	Col1a1	Col1a1	Ctnnb1
			Col2a1	Col2a1	Cxcl12
			Col6a1	Col6a1	Dlx3
			Col6a2	Col6a2	Dlx5
			Col6a3	Col6a3	Eng
			Col8a1	Col8a1	Fgf18
			Csf1r	Csf1r	H1fx
			Fgfr2	Fgfr2	H2afj
			H2afy2	H2afy2	H2afx
			Msx2	Msx2	H3f3b
			Myc	Myc	Hivep3
			Ptn	Ptn	Igf1
			Sost	Sost	Msx1
			Sox2	Sox2	Nkx3-2
			Tyrobp	Tyrobp	Phex
					Pth1r
					Pthlh
					Runx2
					Satb2
					Sp7
					Tnfaip3
					Vdr

## Sheet: Supplemental Table 3
		PTHLHL expression
		Nonmetastatic		Metastatic
			-4.12563		-2.99707
			-3.83579		-2.57204
			-3.77201		-2.52308
			-3.26369		-2.40095
			-2.93215		-2.09614
			-1.64243		-1.99308
			-1.22977		-1.66788
			0		-1.30564
			0.0896688		-1.09223
			0.2794		-0.824413
			0.303636		-0.724321
			0.351402		-0.699935
			0.472899		-0.68214
			1.92874		-0.508102
			2.43456		-0.481169
					-0.459557
					-0.180163
					-0.169889
					-0.168895
					-0.00819278
					0
					0.000522137
					0.00819278
					0.231816
					0.372632
					0.484955
					0.616749
					0.801272
					1.03722
					1.19579
					1.3652
					1.38352
					1.42015
					1.45645
					1.67515
					1.91216
					2.25604
					2.38313
					2.40621
					2.69458
					6.53908
					6.74122

## Sheet: Supplemental Table 4
Gene Name	Accession #	20160113_206641680817_S438x13_01.RCC	20160113_206641680817_S438x17_05.RCC	20160113_206641680817_S438x21_09.RCC	20160113_206641680817_S438x23_11.RCC	20160113_206641680817_S438x14_02.RCC	20160113_206641680817_S438x18_06.RCC	20160113_206641680817_S438x19_07.RCC	20160113_206641680817_S438x15_03.RCC	20160113_206641680817_S438x22_10.RCC	20160113_206641680817_S438x24_12.RCC	20160113_206641680817_S438x16_04.RCC	20160113_206641680817_S438x20_08.RCC
		tumor 1	tumor 2	tumor 3	tumor 4	neutrophil 1	neutrophil 2	macrophage 1	macrophage 2	macrophage 3	macrophage 4	monocyte 1	monocyte 2
Ifng	NM_008337.1	1	1	31.31	4.59	41.77	50.91	1	2.1	43.33	7.2	8.04	162.69
Il17ra	NM_008359.1	53.26	54.01	31.31	26.39	88.77	184.56	275.09	90.17	81.24	85.53	117.58	162.69
Tgfb1	NM_011577.1	130.46	209.67	86.1	338.42	214.09	1050.09	892.23	586.49	731.15	849.04	495.46	427.05
Tyrobp	NM_011662.2	14.26	76.99	31.31	3.44	5101.61	7057.89	4621.83	3530.78	2507.58	4032.73	4555.59	1403.17
